# Supplementary material for: ﻿A new psychrophilic yeast of Kriegeriaceae (Kriegeriales) isolated from lichen in the Arctic, with the description of Licheniasvalbardensis gen. et sp. nov
Source: MycoKeys. 2025 Feb 24;114:95–113. doi: 10.3897/mycokeys.114.135299 (PMC11876982; doi:10.3897/mycokeys.114.135299)
Supplement: XML Treatment for Lichenia [file mycokeys.114.135299-treatment1.xml]

<!DOCTYPE tp:taxon-treatment
  PUBLIC "-//TaxonX//DTD Taxonomic Treatment Publishing DTD v0 20100105//EN" "tax-treatment-NSO.dtd">
<tp:taxon-treatment xmlns:tp="http://www.plazi.org/taxpub"><tp:treatment-meta><kwd-group><label>Taxon classification</label><kwd>
                <named-content content-type="kingdom">Fungi</named-content>
              </kwd><kwd>
                <named-content content-type="order">Kriegeriales</named-content>
              </kwd><kwd>
                <named-content content-type="family">Kriegeriaceae</named-content>
              </kwd></kwd-group><mixed-citation publication-type="journal"><person-group><name><surname>Bai</surname><given-names>Yukun</given-names></name><name><surname>Tang</surname><given-names>Zeyu</given-names></name><name><surname>Peng</surname><given-names>Xiaoya</given-names></name><name><surname>Huang</surname><given-names>Jun</given-names></name><name><surname>Sun</surname><given-names>Mingjing</given-names></name><name><surname>Liu</surname><given-names>Jia</given-names></name><name><surname>Peng</surname><given-names>Fang</given-names></name></person-group><article-title>﻿A new psychrophilic yeast of <tp:taxon-name><tp:taxon-name-part taxon-name-part-type="family">Kriegeriaceae</tp:taxon-name-part></tp:taxon-name> (<tp:taxon-name><tp:taxon-name-part taxon-name-part-type="order">Kriegeriales</tp:taxon-name-part></tp:taxon-name>) isolated from lichen in the Arctic, with the description of <italic><tp:taxon-name><tp:taxon-name-part taxon-name-part-type="genus" reg="Lichenia">Lichenia</tp:taxon-name-part><tp:taxon-name-part taxon-name-part-type="species" reg="svalbardensis">svalbardensis</tp:taxon-name-part></tp:taxon-name></italic> gen. et sp. nov.</article-title><source>MycoKeys</source><day>24</day><month>02</month><year>2025</year><volume>114</volume><fpage>95</fpage><lpage>113</lpage><pub-id pub-id-type="doi">10.3897/mycokeys.114.135299</pub-id></mixed-citation></tp:treatment-meta><tp:nomenclature><label>﻿</label><tp:taxon-name>
              <object-id xmlns:xlink="http://www.w3.org/1999/xlink" content-type="arpha" xlink:type="simple">327A400D-9E1F-5124-93D7-79385D969F2D</object-id>
              <tp:taxon-name-part taxon-name-part-type="genus" reg="Lichenia">Lichenia</tp:taxon-name-part>
              <object-id xmlns:xlink="http://www.w3.org/1999/xlink" content-type="mycobank" xlink:type="simple">846865</object-id>
            </tp:taxon-name><tp:taxon-authority>Zeyu Tang &amp; Fang Peng</tp:taxon-authority><tp:taxon-status xmlns:xlink="http://www.w3.org/1999/xlink" xlink:type="simple">gen. nov.</tp:taxon-status></tp:nomenclature><tp:treatment-sec sec-type="etymology" id="SECID0EWLDI"><title>Etymology.</title><p>The name reflects the organism that the species was isolated from, lichen.</p></tp:treatment-sec><tp:treatment-sec sec-type="type species" id="SECID0E2LDI"><title>Type species.</title><p><italic><tp:taxon-name><tp:taxon-name-part taxon-name-part-type="genus" reg="Lichenia">Lichenia</tp:taxon-name-part><tp:taxon-name-part taxon-name-part-type="species" reg="svalbardensis">svalbardensis</tp:taxon-name-part></tp:taxon-name></italic> Zeyu Tang &amp; Fang Peng</p></tp:treatment-sec><tp:treatment-sec sec-type="description" id="SECID0EMMDI"><title>Culture characteristics.</title><p>Colonies on <abbrev xmlns:xlink="http://www.w3.org/1999/xlink" xlink:title="potato dextrose agar media" id="ABBRID0ESMDI" xlink:type="simple">PDA</abbrev> butyrous, white. Hyphae, pseudohyphae, and budding cells were observed. Hyphae and pseudohyphae hyaline, unbranched, white to grey, septate. Cells and budding cells hyaline, ellipsoidal, smooth, guttulate. Sexual reproduction not known.</p></tp:treatment-sec><tp:treatment-sec sec-type="notes" id="SECID0EWMDI"><title>Notes.</title><p>In the phylogenetic trees, <italic><tp:taxon-name><tp:taxon-name-part taxon-name-part-type="genus" reg="Kriegeria">Kriegeria</tp:taxon-name-part></tp:taxon-name></italic>, <italic><tp:taxon-name><tp:taxon-name-part taxon-name-part-type="genus" reg="Kriegeriopsis">Kriegeriopsis</tp:taxon-name-part></tp:taxon-name></italic>, <italic><tp:taxon-name><tp:taxon-name-part taxon-name-part-type="genus" reg="Libkindia">Libkindia</tp:taxon-name-part></tp:taxon-name></italic>, <italic><tp:taxon-name><tp:taxon-name-part taxon-name-part-type="genus" reg="Lichenia">Lichenia</tp:taxon-name-part></tp:taxon-name></italic>, <italic><tp:taxon-name><tp:taxon-name-part taxon-name-part-type="genus" reg="Meredithblackwellia">Meredithblackwellia</tp:taxon-name-part></tp:taxon-name></italic>, <italic><tp:taxon-name><tp:taxon-name-part taxon-name-part-type="genus" reg="Phenoliferia">Phenoliferia</tp:taxon-name-part></tp:taxon-name></italic>, and <italic><tp:taxon-name><tp:taxon-name-part taxon-name-part-type="genus" reg="Yamadamyces">Yamadamyces</tp:taxon-name-part></tp:taxon-name></italic> were clustered in <tp:taxon-name><tp:taxon-name-part taxon-name-part-type="family">Kriegeriaceae</tp:taxon-name-part></tp:taxon-name> (Fig. <xref ref-type="fig" rid="F1">1</xref>, Suppl. material <xref ref-type="supplementary-material" rid="S1">1</xref>). The identity rates of ITS and LSU between <italic><tp:taxon-name><tp:taxon-name-part taxon-name-part-type="genus" reg="Lichenia">Lichenia</tp:taxon-name-part></tp:taxon-name></italic> and other genera in <tp:taxon-name><tp:taxon-name-part taxon-name-part-type="family">Kriegeriaceae</tp:taxon-name-part></tp:taxon-name> are lower than the genera thresholds of 96.31% for ITS and 97.11% for LSU (Table <xref ref-type="table" rid="T3">3</xref>), agreeing with the taxonomic thresholds predicted by <xref ref-type="bibr" rid="B55">Vu et al. (2016)</xref>. Therefore, we propose <italic><tp:taxon-name><tp:taxon-name-part taxon-name-part-type="genus" reg="Lichenia">Lichenia</tp:taxon-name-part></tp:taxon-name></italic> as a new genus in <tp:taxon-name><tp:taxon-name-part taxon-name-part-type="family">Kriegeriaceae</tp:taxon-name-part></tp:taxon-name>.</p><table-wrap id="T3" position="float" orientation="portrait"><label>Table 3.</label><caption><p>Identity rates in ITS and LSU between <italic><tp:taxon-name><tp:taxon-name-part taxon-name-part-type="genus" reg="Lichenia">Lichenia</tp:taxon-name-part><tp:taxon-name-part taxon-name-part-type="species" reg="svalbardensis">svalbardensis</tp:taxon-name-part></tp:taxon-name></italic> and other species in <tp:taxon-name><tp:taxon-name-part taxon-name-part-type="family">Kriegeriaceae</tp:taxon-name-part></tp:taxon-name> (%).</p></caption><table id="TID0E35AK" rules="all"><tbody><tr><th rowspan="1" colspan="1">Species</th><th rowspan="1" colspan="1">ITS</th><th rowspan="1" colspan="1">LSU</th></tr><tr><td rowspan="1" colspan="1">
                      <bold>
                        <italic>
                          <tp:taxon-name><tp:taxon-name-part taxon-name-part-type="genus" reg="Kriegeria">Kriegeria</tp:taxon-name-part><tp:taxon-name-part taxon-name-part-type="species" reg="eriophori">eriophori</tp:taxon-name-part></tp:taxon-name>
                        </italic>
                      </bold>
                    </td><td rowspan="1" colspan="1">88.36%</td><td rowspan="1" colspan="1">95.87%</td></tr><tr><td rowspan="1" colspan="1">
                      <bold>
                        <italic>
                          <tp:taxon-name><tp:taxon-name-part taxon-name-part-type="genus" reg="Kriegeriopsis">Kriegeriopsis</tp:taxon-name-part><tp:taxon-name-part taxon-name-part-type="species" reg="livingstonensis">livingstonensis</tp:taxon-name-part></tp:taxon-name>
                        </italic>
                      </bold>
                    </td><td rowspan="1" colspan="1">86.60%</td><td rowspan="1" colspan="1">96.00%</td></tr><tr><td rowspan="1" colspan="1">
                      <bold>
                        <italic>
                          <tp:taxon-name><tp:taxon-name-part taxon-name-part-type="genus" reg="Libkindia">Libkindia</tp:taxon-name-part><tp:taxon-name-part taxon-name-part-type="species" reg="masarykiana">masarykiana</tp:taxon-name-part></tp:taxon-name>
                        </italic>
                      </bold>
                    </td><td rowspan="1" colspan="1">93.71%</td><td rowspan="1" colspan="1">95.60%</td></tr><tr><td rowspan="1" colspan="1">
                      <bold>
                        <italic>
                          <tp:taxon-name><tp:taxon-name-part taxon-name-part-type="genus" reg="Meredithblackwellia">Meredithblackwellia</tp:taxon-name-part><tp:taxon-name-part taxon-name-part-type="species" reg="eburnea">eburnea</tp:taxon-name-part></tp:taxon-name>
                        </italic>
                      </bold>
                    </td><td rowspan="1" colspan="1">86.41%</td><td rowspan="1" colspan="1">91.60%</td></tr><tr><td rowspan="1" colspan="1">
                      <bold>
                        <italic>
                          <tp:taxon-name><tp:taxon-name-part taxon-name-part-type="genus" reg="Phenoliferia">Phenoliferia</tp:taxon-name-part><tp:taxon-name-part taxon-name-part-type="species" reg="glacialis">glacialis</tp:taxon-name-part></tp:taxon-name>
                        </italic>
                      </bold>
                    </td><td rowspan="1" colspan="1">90.36%</td><td rowspan="1" colspan="1">95.71%</td></tr><tr><td rowspan="1" colspan="1">
                      <bold>
                        <italic>
                          <tp:taxon-name><tp:taxon-name-part taxon-name-part-type="genus" reg="Phenoliferia">Phenoliferia</tp:taxon-name-part><tp:taxon-name-part taxon-name-part-type="species" reg="psychrophenolica">psychrophenolica</tp:taxon-name-part></tp:taxon-name>
                        </italic>
                      </bold>
                    </td><td rowspan="1" colspan="1">89.38%</td><td rowspan="1" colspan="1">95.84%</td></tr><tr><td rowspan="1" colspan="1">
                      <bold>
                        <italic>
                          <tp:taxon-name><tp:taxon-name-part taxon-name-part-type="genus" reg="Phenoliferia">Phenoliferia</tp:taxon-name-part><tp:taxon-name-part taxon-name-part-type="species" reg="psychrophila">psychrophila</tp:taxon-name-part></tp:taxon-name>
                        </italic>
                      </bold>
                    </td><td rowspan="1" colspan="1">89.80%</td><td rowspan="1" colspan="1">96.38%</td></tr><tr><td rowspan="1" colspan="1">
                      <bold>
                        <italic>
                          <tp:taxon-name><tp:taxon-name-part taxon-name-part-type="genus" reg="Yamadamyces">Yamadamyces</tp:taxon-name-part><tp:taxon-name-part taxon-name-part-type="species" reg="rosulatus">rosulatus</tp:taxon-name-part></tp:taxon-name>
                        </italic>
                      </bold>
                    </td><td rowspan="1" colspan="1">89.32%</td><td rowspan="1" colspan="1">96.05%</td></tr><tr><td rowspan="1" colspan="1">
                      <bold>
                        <italic>
                          <tp:taxon-name><tp:taxon-name-part taxon-name-part-type="genus" reg="Yamadamyces">Yamadamyces</tp:taxon-name-part><tp:taxon-name-part taxon-name-part-type="species" reg="terricola">terricola</tp:taxon-name-part></tp:taxon-name>
                        </italic>
                      </bold>
                    </td><td rowspan="1" colspan="1">89.44%</td><td rowspan="1" colspan="1">96.38%</td></tr></tbody></table></table-wrap></tp:treatment-sec><tp:treatment-sec><!--Section generated to contain objects referenced in tp:taxon-treatment.--><fig id="F1" position="float" orientation="portrait"><object-id xmlns:xlink="http://www.w3.org/1999/xlink" content-type="doi" xlink:type="simple">10.3897/mycokeys.114.135299.figure1</object-id><object-id xmlns:xlink="http://www.w3.org/1999/xlink" content-type="arpha" xlink:type="simple">AE203F93-31FE-55CC-895F-D9401C32371F</object-id><label>Figure 1.</label><caption><p>Phylogram of <tp:taxon-name><tp:taxon-name-part taxon-name-part-type="class">Microbotryomycetes</tp:taxon-name-part></tp:taxon-name> resulting from a maximum likelihood analysis based on a combined matrix of ITS, LSU, SSU, <italic>rpb1</italic>, rpb2, <italic>tef1-α</italic>, and <italic>cytb</italic>. Numbers above the branches indicate <abbrev xmlns:xlink="http://www.w3.org/1999/xlink" xlink:title="maximum likelihood" id="ABBRID0ECJDI" xlink:type="simple">ML</abbrev> bootstraps (left, <abbrev xmlns:xlink="http://www.w3.org/1999/xlink" xlink:title="maximum likelihood" id="ABBRID0EGJDI" xlink:type="simple">ML</abbrev> BS ≥ 70%) and Bayesian Posterior Probabilities (right, BPP ≥ 0.95). The tree is rooted with <italic><tp:taxon-name><tp:taxon-name-part taxon-name-part-type="genus" reg="Pseudomicrostroma">Pseudomicrostroma</tp:taxon-name-part><tp:taxon-name-part taxon-name-part-type="species" reg="phylloplana">phylloplana</tp:taxon-name-part></tp:taxon-name></italic><abbrev xmlns:xlink="http://www.w3.org/1999/xlink" xlink:title="Westerdijk Fungal Biodiversity Institute" id="ABBRID0EVJDI" xlink:type="simple">CBS</abbrev> 8073 and <italic><tp:taxon-name><tp:taxon-name-part taxon-name-part-type="genus" reg="Ustilago">Ustilago</tp:taxon-name-part><tp:taxon-name-part taxon-name-part-type="species" reg="maydis">maydis</tp:taxon-name-part></tp:taxon-name></italic><abbrev xmlns:xlink="http://www.w3.org/1999/xlink" xlink:title="Westerdijk Fungal Biodiversity Institute" id="ABBRID0EEKDI" xlink:type="simple">CBS</abbrev> 504.76. Isolates from the present study are marked in blue, and holotype isolates are made in bold.</p></caption><graphic xmlns:xlink="http://www.w3.org/1999/xlink" xlink:href="mycokeys-114-095-g001.jpg" position="float" orientation="portrait" xlink:type="simple" id="oo_1261211.jpg"><uri content-type="original_file" xlink:type="simple">https://binary.pensoft.net/fig/1261211</uri></graphic></fig><supplementary-material xmlns:xlink="http://www.w3.org/1999/xlink" id="S1" position="float" orientation="portrait" xlink:type="simple"><object-id content-type="doi" xlink:type="simple">10.3897/mycokeys.114.135299.suppl1</object-id><object-id content-type="arpha" xlink:type="simple">EB7BF1BB-8E54-582C-BC08-C97404E259C3</object-id><label>Supplementary material 1</label><caption><p>Phylogram of <tp:taxon-name><tp:taxon-name-part taxon-name-part-type="class">Microbotryomycetes</tp:taxon-name-part></tp:taxon-name> resulting from a maximum likelihood analysis based on a combined matrix of ITS and LSU</p></caption><statement content-type="dataType"><label>Data type</label><p>tif</p></statement><statement content-type="notes"><label>Explanation note</label><p>Numbers above the branches indicate <abbrev xlink:title="maximum likelihood" id="ABBRID0E3ZEK" xlink:type="simple">ML</abbrev> bootstraps (left, <abbrev xlink:title="maximum likelihood" id="ABBRID0EA1EK" xlink:type="simple">ML</abbrev> BS ≥ 70%) and Bayesian Posterior Probabilities (right, BPP ≥ 0.95). The tree is rooted with <italic><tp:taxon-name><tp:taxon-name-part taxon-name-part-type="genus" reg="Pseudomicrostroma">Pseudomicrostroma</tp:taxon-name-part><tp:taxon-name-part taxon-name-part-type="species" reg="phylloplana">phylloplana</tp:taxon-name-part></tp:taxon-name></italic><abbrev xlink:title="Westerdijk Fungal Biodiversity Institute" id="ABBRID0EP1EK" xlink:type="simple">CBS</abbrev> 8073 and <italic><tp:taxon-name><tp:taxon-name-part taxon-name-part-type="genus" reg="Ustilago">Ustilago</tp:taxon-name-part><tp:taxon-name-part taxon-name-part-type="species" reg="maydis">maydis</tp:taxon-name-part></tp:taxon-name></italic><abbrev xlink:title="Westerdijk Fungal Biodiversity Institute" id="ABBRID0E51EK" xlink:type="simple">CBS</abbrev> 504.76. Isolates from present study are marked in blue and holotype isolates are made in bold.</p></statement><media xlink:href="mycokeys-114-095-s001.tif" mimetype="image" mime-subtype="tiff" position="float" orientation="portrait" xlink:type="simple" id="oo_1261214.tif"><uri content-type="original_file" xlink:type="simple">https://binary.pensoft.net/file/1261214</uri></media><permissions><license xlink:type="simple"><license-p>This dataset is made available under the Open Database License (http://opendatacommons.org/licenses/odbl/1.0/). The Open Database License (ODbL) is a license agreement intended to allow users to freely share, modify, and use this Dataset while maintaining this same freedom for others, provided that the original source and author(s) are credited.</license-p></license></permissions><attrib specific-use="authors">AuthorsNames</attrib></supplementary-material></tp:treatment-sec><ref-list><ref id="B55"><mixed-citation xmlns:xlink="http://www.w3.org/1999/xlink" xlink:type="simple"><person-group><name name-style="western"><surname>Vu</surname><given-names>D</given-names></name><name name-style="western"><surname>Groenewald</surname><given-names>M</given-names></name><name name-style="western"><surname>Szöke</surname><given-names>S</given-names></name></person-group> (<year>2016</year>) <article-title>DNA barcoding analysis of more than 9000 yeast isolates contributes to quantitative thresholds for yeast species and genera delimitation.</article-title><source>Studies in Mycology</source><volume>85</volume>: <fpage>91</fpage>–<lpage>105</lpage>. <ext-link xlink:href="10.1016/j.simyco.2016.11.007" ext-link-type="doi" xlink:type="simple">https://doi.org/10.1016/j.simyco.2016.11.007</ext-link></mixed-citation></ref></ref-list></tp:taxon-treatment>
