# Supplementary material for: ﻿A new psychrophilic yeast of Kriegeriaceae (Kriegeriales) isolated from lichen in the Arctic, with the description of Licheniasvalbardensis gen. et sp. nov
Source: MycoKeys. 2025 Feb 24;114:95–113. doi: 10.3897/mycokeys.114.135299 (PMC11876982; doi:10.3897/mycokeys.114.135299)
Supplement: XML Treatment for Lichenia svalbardensis [file mycokeys.114.135299-treatment2.xml]

<!DOCTYPE tp:taxon-treatment
  PUBLIC "-//TaxonX//DTD Taxonomic Treatment Publishing DTD v0 20100105//EN" "tax-treatment-NSO.dtd">
<tp:taxon-treatment xmlns:tp="http://www.plazi.org/taxpub"><tp:treatment-meta><kwd-group><label>Taxon classification</label><kwd>
                <named-content content-type="kingdom">Fungi</named-content>
              </kwd><kwd>
                <named-content content-type="order">Kriegeriales</named-content>
              </kwd><kwd>
                <named-content content-type="family">Kriegeriaceae</named-content>
              </kwd></kwd-group><mixed-citation publication-type="journal"><person-group><name><surname>Bai</surname><given-names>Yukun</given-names></name><name><surname>Tang</surname><given-names>Zeyu</given-names></name><name><surname>Peng</surname><given-names>Xiaoya</given-names></name><name><surname>Huang</surname><given-names>Jun</given-names></name><name><surname>Sun</surname><given-names>Mingjing</given-names></name><name><surname>Liu</surname><given-names>Jia</given-names></name><name><surname>Peng</surname><given-names>Fang</given-names></name></person-group><article-title>﻿A new psychrophilic yeast of <tp:taxon-name><tp:taxon-name-part taxon-name-part-type="family">Kriegeriaceae</tp:taxon-name-part></tp:taxon-name> (<tp:taxon-name><tp:taxon-name-part taxon-name-part-type="order">Kriegeriales</tp:taxon-name-part></tp:taxon-name>) isolated from lichen in the Arctic, with the description of <italic><tp:taxon-name><tp:taxon-name-part taxon-name-part-type="genus" reg="Lichenia">Lichenia</tp:taxon-name-part><tp:taxon-name-part taxon-name-part-type="species" reg="svalbardensis">svalbardensis</tp:taxon-name-part></tp:taxon-name></italic> gen. et sp. nov.</article-title><source>MycoKeys</source><day>24</day><month>02</month><year>2025</year><volume>114</volume><fpage>95</fpage><lpage>113</lpage><pub-id pub-id-type="doi">10.3897/mycokeys.114.135299</pub-id></mixed-citation></tp:treatment-meta><tp:nomenclature><label>﻿</label><tp:taxon-name>
              <object-id xmlns:xlink="http://www.w3.org/1999/xlink" content-type="arpha" xlink:type="simple">3AE705FE-4662-5C5B-B729-5303D147C30E</object-id>
              <tp:taxon-name-part taxon-name-part-type="genus" reg="Lichenia">Lichenia</tp:taxon-name-part>
              <tp:taxon-name-part taxon-name-part-type="species" reg="svalbardensis">svalbardensis</tp:taxon-name-part>
              <object-id xmlns:xlink="http://www.w3.org/1999/xlink" content-type="mycobank" xlink:type="simple">846866</object-id>
            </tp:taxon-name><tp:taxon-authority>Zeyu Tang &amp; Fang Peng</tp:taxon-authority><tp:taxon-status xmlns:xlink="http://www.w3.org/1999/xlink" xlink:type="simple">sp. nov.</tp:taxon-status><xref ref-type="fig" rid="F2">Fig. 2</xref></tp:nomenclature><tp:treatment-sec sec-type="etymology" id="SECID0EQZDI"><title>Etymology.</title><p>The name reflects the station where this species was collected, Svalbard, Norway.</p></tp:treatment-sec><tp:treatment-sec sec-type="material" id="SECID0EVZDI"><title>Specimens examined.</title><p>Norway, Svalbard, isolate from dendritic lichen (<tp:taxon-name><tp:taxon-name-part taxon-name-part-type="family">Usneaceae</tp:taxon-name-part></tp:taxon-name>) on the rock, <named-content xmlns:xlink="http://www.w3.org/1999/xlink" content-type="dwc:verbatimCoordinates" xlink:type="simple"><named-content content-type="geo-json" specific-use="{&#34;type&#34;:&#34;Point&#34;,&#34;coordinates&#34;:[15.335108,78.220253]}" id="NCID0ED1DI" xlink:type="simple">78°13'12.91"N, 15°20'6.39"E</named-content></named-content>, Jul. 2014, Fang Peng (holotype <abbrev xmlns:xlink="http://www.w3.org/1999/xlink" xlink:title="China Center for Type Culture Collection" id="ABBRID0EI1DI" xlink:type="simple">CCTCC</abbrev> AY 2022006, preserved in a metabolically inactive state; other living culture: <abbrev xmlns:xlink="http://www.w3.org/1999/xlink" xlink:title="Japan Collection of Microorganisms" id="ABBRID0EM1DI" xlink:type="simple">JCM</abbrev> 36172).</p></tp:treatment-sec><tp:treatment-sec sec-type="description" id="SECID0EQ1DI"><title>Culture characteristics.</title><p>On YMA and <abbrev xmlns:xlink="http://www.w3.org/1999/xlink" xlink:title="potato dextrose agar media" id="ABBRID0EW1DI" xlink:type="simple">PDA</abbrev> plates, after 7 days and 30 days at 4 °C, cultures are smooth, butyrous, creamy-white, without hypha around the single colony (Fig. <xref ref-type="fig" rid="F2">2C</xref>); after 7 days and 30 days at 10 °C and 15 °C, cultures white to yellowish, smooth, butyrous, filamented margin, hyphae grow around the most single colony (Fig. <xref ref-type="fig" rid="F2">2D</xref>); after 7 days and 30 days at 20 °C, cultures white to yellowish, with rough surface and edge, smooth single colonies are observed seldomly (Fig. <xref ref-type="fig" rid="F2">2E</xref>).</p><fig id="F2" position="float" orientation="portrait"><object-id xmlns:xlink="http://www.w3.org/1999/xlink" content-type="doi" xlink:type="simple">10.3897/mycokeys.114.135299.figure2</object-id><object-id xmlns:xlink="http://www.w3.org/1999/xlink" content-type="arpha" xlink:type="simple">26749457-BA12-59CC-B144-C0D6BF2D43BA</object-id><label>Figure 2.</label><caption><p>Morphology of <italic><tp:taxon-name><tp:taxon-name-part taxon-name-part-type="genus" reg="Lichenia">Lichenia</tp:taxon-name-part><tp:taxon-name-part taxon-name-part-type="species" reg="svalbardensis">svalbardensis</tp:taxon-name-part></tp:taxon-name></italic><bold>A–E</bold> cultures after incubation for 1 week <bold>A</bold> cultures on YMA at 10 °C <bold>B</bold> cultures on YMA at 20 °C <bold>C</bold> single colony on YMA at 4 °C <bold>D</bold> single colony on YMA at 10 °C <bold>E</bold> single colony on YMA at 20 °C <bold>F</bold> hyphae <bold>G</bold> pseudohyphae <bold>H</bold> apically budding yeast cells <bold>I–K</bold> yeast cells. Scale bars: 50 µm (<bold>G, I</bold>); 30 µm (<bold>H</bold>); 10 µm (<bold>J–K</bold>).</p></caption><graphic xmlns:xlink="http://www.w3.org/1999/xlink" xlink:href="mycokeys-114-095-g002.jpg" position="float" orientation="portrait" xlink:type="simple" id="oo_1261212.jpg"><uri content-type="original_file" xlink:type="simple">https://binary.pensoft.net/fig/1261212</uri></graphic></fig></tp:treatment-sec><tp:treatment-sec sec-type="Micromorphology" id="SECID0EY3DI"><title>Micromorphology.</title><p>In YM and PD broth, yeast cells are hyaline, ellipsoidal, smooth, guttulate, 9.5–15.6 × 3.4–4.5 µm (av. = 12.6 ± 3.5 × 4.0 ± 0.8 µm, n = 30), with a gelatinous sheath (Fig. <xref ref-type="fig" rid="F2">2I–K</xref>). Budding is enteroblastic and occurs on a narrow base from each pole (Fig. <xref ref-type="fig" rid="F2">2H</xref>). After 7 days at 10 °C, pseudohyphae are formed; at 15 °C and 20 °C, numerous pseudohyphae and hyphae are formed (Fig. <xref ref-type="fig" rid="F2">2F–G</xref>), numerous yeasts forming rosettes (Fig. <xref ref-type="fig" rid="F2">2G</xref>). Sexual structures are not observed on YMA, <abbrev xmlns:xlink="http://www.w3.org/1999/xlink" xlink:title="potato dextrose agar media" id="ABBRID0EO4DI" xlink:type="simple">PDA</abbrev>, and CMA. Ballistoconidia are not produced.</p></tp:treatment-sec><tp:treatment-sec sec-type="notes" id="SECID0ES4DI"><title>Notes.</title><p><italic><tp:taxon-name><tp:taxon-name-part taxon-name-part-type="genus" reg="Lichenia">Lichenia</tp:taxon-name-part><tp:taxon-name-part taxon-name-part-type="species" reg="svalbardensis">svalbardensis</tp:taxon-name-part></tp:taxon-name></italic> was isolated from lichen in polar habitats. Numerous yeast cells of <italic><tp:taxon-name><tp:taxon-name-part taxon-name-part-type="genus" reg="Lichenia">Lichenia</tp:taxon-name-part><tp:taxon-name-part taxon-name-part-type="species" reg="svalbardensis">svalbardensis</tp:taxon-name-part></tp:taxon-name></italic> clustered and formed rosettes. It is consistent with the morphological characteristics of <tp:taxon-name><tp:taxon-name-part taxon-name-part-type="family">Kriegeriaceae</tp:taxon-name-part></tp:taxon-name> (<xref ref-type="bibr" rid="B54">Toome et al. 2013</xref>). In the seven loci phylogenetic analyses, <italic><tp:taxon-name><tp:taxon-name-part taxon-name-part-type="genus" reg="Lichenia">L.</tp:taxon-name-part><tp:taxon-name-part taxon-name-part-type="species" reg="svalbardensis">svalbardensis</tp:taxon-name-part></tp:taxon-name></italic> from lichen (<tp:taxon-name><tp:taxon-name-part taxon-name-part-type="family">Usneaceae</tp:taxon-name-part></tp:taxon-name>) formed a well-supported monophyletic clade, distinct from <italic><tp:taxon-name><tp:taxon-name-part taxon-name-part-type="genus" reg="Kriegeria">Kriegeria</tp:taxon-name-part><tp:taxon-name-part taxon-name-part-type="species" reg="eriophori">eriophori</tp:taxon-name-part></tp:taxon-name></italic>, <italic><tp:taxon-name><tp:taxon-name-part taxon-name-part-type="genus" reg="Libkindia">Libkindia</tp:taxon-name-part><tp:taxon-name-part taxon-name-part-type="species" reg="masarykiana">masarykiana</tp:taxon-name-part></tp:taxon-name></italic>, and <italic><tp:taxon-name><tp:taxon-name-part taxon-name-part-type="genus" reg="Meredithblackwellia">Meredithblackwellia</tp:taxon-name-part><tp:taxon-name-part taxon-name-part-type="species" reg="eburnea">eburnea</tp:taxon-name-part></tp:taxon-name></italic> (Fig. <xref ref-type="fig" rid="F1">1</xref>). Morphologically, cells of <italic><tp:taxon-name><tp:taxon-name-part taxon-name-part-type="genus" reg="Lichenia">L.</tp:taxon-name-part><tp:taxon-name-part taxon-name-part-type="species" reg="svalbardensis">svalbardensis</tp:taxon-name-part></tp:taxon-name></italic> (9.5–15.6 × 3.4–4.5 µm) are shorter than <italic><tp:taxon-name><tp:taxon-name-part taxon-name-part-type="genus" reg="Meredithblackwellia">Meredithblackwellia</tp:taxon-name-part><tp:taxon-name-part taxon-name-part-type="species" reg="eburnea">eburnea</tp:taxon-name-part></tp:taxon-name></italic> (12.6–17.6 × 3.9–5.2 µm), wider than <italic><tp:taxon-name><tp:taxon-name-part taxon-name-part-type="genus" reg="Libkindia">Libkindia</tp:taxon-name-part><tp:taxon-name-part taxon-name-part-type="species" reg="masarykiana">masarykiana</tp:taxon-name-part></tp:taxon-name></italic> (8.5–12.0 × 2.0–3.0 µm), and shorter than <italic><tp:taxon-name><tp:taxon-name-part taxon-name-part-type="genus" reg="Kriegeria">Kriegeria</tp:taxon-name-part><tp:taxon-name-part taxon-name-part-type="species" reg="eriophori">eriophori</tp:taxon-name-part></tp:taxon-name></italic> (23.0–29.0 × 4.0–5.0 µm) (<xref ref-type="bibr" rid="B14">Doubles and McLaughlin 1992</xref>; <xref ref-type="bibr" rid="B54">Toome et al. 2013</xref>; <xref ref-type="bibr" rid="B33">Masinova et al. 2017</xref>). Therefore, we kept <italic><tp:taxon-name><tp:taxon-name-part taxon-name-part-type="genus" reg="Lichenia">L.</tp:taxon-name-part><tp:taxon-name-part taxon-name-part-type="species" reg="svalbardensis">svalbardensis</tp:taxon-name-part></tp:taxon-name></italic> separate.</p></tp:treatment-sec><tp:treatment-sec><!--Section generated to contain objects referenced in tp:taxon-treatment.--><fig id="F1" position="float" orientation="portrait"><object-id xmlns:xlink="http://www.w3.org/1999/xlink" content-type="doi" xlink:type="simple">10.3897/mycokeys.114.135299.figure1</object-id><object-id xmlns:xlink="http://www.w3.org/1999/xlink" content-type="arpha" xlink:type="simple">AE203F93-31FE-55CC-895F-D9401C32371F</object-id><label>Figure 1.</label><caption><p>Phylogram of <tp:taxon-name><tp:taxon-name-part taxon-name-part-type="class">Microbotryomycetes</tp:taxon-name-part></tp:taxon-name> resulting from a maximum likelihood analysis based on a combined matrix of ITS, LSU, SSU, <italic>rpb1</italic>, rpb2, <italic>tef1-α</italic>, and <italic>cytb</italic>. Numbers above the branches indicate <abbrev xmlns:xlink="http://www.w3.org/1999/xlink" xlink:title="maximum likelihood" id="ABBRID0ECJDI" xlink:type="simple">ML</abbrev> bootstraps (left, <abbrev xmlns:xlink="http://www.w3.org/1999/xlink" xlink:title="maximum likelihood" id="ABBRID0EGJDI" xlink:type="simple">ML</abbrev> BS ≥ 70%) and Bayesian Posterior Probabilities (right, BPP ≥ 0.95). The tree is rooted with <italic><tp:taxon-name><tp:taxon-name-part taxon-name-part-type="genus" reg="Pseudomicrostroma">Pseudomicrostroma</tp:taxon-name-part><tp:taxon-name-part taxon-name-part-type="species" reg="phylloplana">phylloplana</tp:taxon-name-part></tp:taxon-name></italic><abbrev xmlns:xlink="http://www.w3.org/1999/xlink" xlink:title="Westerdijk Fungal Biodiversity Institute" id="ABBRID0EVJDI" xlink:type="simple">CBS</abbrev> 8073 and <italic><tp:taxon-name><tp:taxon-name-part taxon-name-part-type="genus" reg="Ustilago">Ustilago</tp:taxon-name-part><tp:taxon-name-part taxon-name-part-type="species" reg="maydis">maydis</tp:taxon-name-part></tp:taxon-name></italic><abbrev xmlns:xlink="http://www.w3.org/1999/xlink" xlink:title="Westerdijk Fungal Biodiversity Institute" id="ABBRID0EEKDI" xlink:type="simple">CBS</abbrev> 504.76. Isolates from the present study are marked in blue, and holotype isolates are made in bold.</p></caption><graphic xmlns:xlink="http://www.w3.org/1999/xlink" xlink:href="mycokeys-114-095-g001.jpg" position="float" orientation="portrait" xlink:type="simple" id="oo_1261211.jpg"><uri content-type="original_file" xlink:type="simple">https://binary.pensoft.net/fig/1261211</uri></graphic></fig></tp:treatment-sec><ref-list><ref id="B54"><mixed-citation xmlns:xlink="http://www.w3.org/1999/xlink" xlink:type="simple"><person-group><name name-style="western"><surname>Toome</surname><given-names>M</given-names></name><name name-style="western"><surname>Roberson</surname><given-names>RW</given-names></name><name name-style="western"><surname>Catherine</surname><given-names>A</given-names></name></person-group> (<year>2013</year>) <article-title><italic><tp:taxon-name><tp:taxon-name-part taxon-name-part-type="genus">Meredithblackwellia</tp:taxon-name-part><tp:taxon-name-part taxon-name-part-type="species">eburnea</tp:taxon-name-part></tp:taxon-name></italic> gen. sp. nov., <tp:taxon-name><tp:taxon-name-part taxon-name-part-type="family">Kriegeriaceae</tp:taxon-name-part></tp:taxon-name> fam. nov. and <tp:taxon-name><tp:taxon-name-part taxon-name-part-type="order">Kriegeriales</tp:taxon-name-part></tp:taxon-name> ord. nov.—toward resolving higher-level classification in <tp:taxon-name><tp:taxon-name-part taxon-name-part-type="class">Microbotryomycetes</tp:taxon-name-part></tp:taxon-name>.</article-title><source>Mycologia</source><volume>105</volume>: <fpage>486</fpage>–<lpage>495</lpage>. <ext-link xlink:href="10.3852/12-251" ext-link-type="doi" xlink:type="simple">https://doi.org/10.3852/12-251</ext-link></mixed-citation></ref><ref id="B14"><mixed-citation xmlns:xlink="http://www.w3.org/1999/xlink" xlink:type="simple"><person-group><name name-style="western"><surname>Doubles</surname><given-names>JC</given-names></name><name name-style="western"><surname>McLaughlin</surname><given-names>DJ</given-names></name></person-group> (<year>1992</year>) <article-title>Basidial development, life history, and the anamorph of <italic><tp:taxon-name><tp:taxon-name-part taxon-name-part-type="genus">Kriegeria</tp:taxon-name-part><tp:taxon-name-part taxon-name-part-type="species">eriophori</tp:taxon-name-part></tp:taxon-name></italic>.</article-title><source>Mycologia</source><volume>84</volume>: <fpage>668</fpage>–<lpage>678</lpage>. <ext-link xlink:href="10.1080/00275514.1992.12026192" ext-link-type="doi" xlink:type="simple">https://doi.org/10.1080/00275514.1992.12026192</ext-link></mixed-citation></ref><ref id="B33"><mixed-citation xmlns:xlink="http://www.w3.org/1999/xlink" xlink:type="simple"><person-group><name name-style="western"><surname>Masinova</surname><given-names>T</given-names></name><name name-style="western"><surname>Pontes</surname><given-names>A</given-names></name><name name-style="western"><surname>Carvalho</surname><given-names>C</given-names></name><name name-style="western"><surname>Sampaio</surname><given-names>JP</given-names></name><name name-style="western"><surname>Baldrian</surname><given-names>P</given-names></name></person-group> (<year>2017</year>) <article-title><italic><tp:taxon-name><tp:taxon-name-part taxon-name-part-type="genus">Libkindia</tp:taxon-name-part><tp:taxon-name-part taxon-name-part-type="species">masarykiana</tp:taxon-name-part></tp:taxon-name></italic> gen. et sp. nov., <italic><tp:taxon-name><tp:taxon-name-part taxon-name-part-type="genus">Yurkovia</tp:taxon-name-part><tp:taxon-name-part taxon-name-part-type="species">mendeliana</tp:taxon-name-part></tp:taxon-name></italic> gen. et sp. nov. and <italic><tp:taxon-name><tp:taxon-name-part taxon-name-part-type="genus">Leucosporidium</tp:taxon-name-part><tp:taxon-name-part taxon-name-part-type="species">krtinense</tp:taxon-name-part></tp:taxon-name></italic> fa sp. nov., isolated from temperate forest soils.</article-title><source>International Journal of Systematic and Evolutionary Microbiology</source><volume>67</volume>: <fpage>902</fpage>–<lpage>908</lpage>. <ext-link xlink:href="10.1099/ijsem.0.001707" ext-link-type="doi" xlink:type="simple">https://doi.org/10.1099/ijsem.0.001707</ext-link></mixed-citation></ref></ref-list></tp:taxon-treatment>
